# Supplementary material for: Three-Dimensional versus Two-Dimensional Evaluations of Cranial Asymmetry in Deformational Plagiocephaly Using a Three-Dimensional Scanner
Source: Children (Basel). 2022 May 27;9(6):788. doi: 10.3390/children9060788 (PMC9221621; doi:10.3390/children9060788)
Supplement: Supplementary file 1 [file children-09-00788-s001.zip]

Archive with 1 entries (1 files):
- children-1735938-supplementary.pdf
